# Supplementary material for: VO2 as a Highly Efficient Electrocatalyst for the Oxygen Evolution Reaction
Source: Nanomaterials (Basel). 2022 Mar 12;12(6):939. doi: 10.3390/nano12060939 (PMC8951100; doi:10.3390/nano12060939)
Supplement: Supplementary file 1 [file nanomaterials-12-00939-s001.zip]

Archive with 1 entries (1 files):
- nanomaterials-1609734-supplementary.pdf
